# Supplementary material for: Intriguing Chloride: Involvement of Chloride Ions in Proton Transfers
Source: Molecules. 2022 Feb 18;27(4):1401. doi: 10.3390/molecules27041401 (PMC8880404; doi:10.3390/molecules27041401)
Supplement: Supplementary file 1 [file molecules-27-01401-s001.zip]

Archive with 1 entries (1 files):
- molecules-1596308-supplementary.pdf
